# Supplementary material for: Supplier-origin gut microbiomes affect host body weight and select autism-related behaviors
Source: Gut Microbes. 2024 Aug 6;16(1):2385524. doi: 10.1080/19490976.2024.2385524 (PMC11305029; doi:10.1080/19490976.2024.2385524)
Supplement: Supplemental Material [file KGMI_A_2385524_SM3678.zip]

Archive with 9 entries (9 files):
- Figure S1.tiff
- Figure S2.tiff
- Figure S3.tiff
- Figure S4.tiff
- Figure S5.tiff
- Figure S6.tiff
- supplementary_file_1.xlsx
- supplementary_file_2.xlsx
- supplementary_file_3.xlsx
